# Supplementary material for: Orchid Mycorrhizal Association of Cultivated Dendrobium Hybrid and Their Role in Seed Germination and Seedling Growth
Source: Microorganisms. 2024 Jun 10;12(6):1176. doi: 10.3390/microorganisms12061176 (PMC11205499; doi:10.3390/microorganisms12061176)
Supplement: Supplementary file 1 [file microorganisms-12-01176-s001.zip]

Archive with 1 entries (1 files):
- microorganisms-3048225-supplementary.pdf
